# Supplementary material for: Induction of Innate Immune Response by TLR3 Agonist Protects Mice against SARS-CoV-2 Infection
Source: Viruses. 2022 Jan 19;14(2):189. doi: 10.3390/v14020189 (PMC8878863; doi:10.3390/v14020189)
Supplement: Supplementary file 1 [file viruses-14-00189-s001.zip]

Archive with 1 entries (1 files):
- viruses-1535539-supplementary.pdf
